# Supplementary material for: The LAMMER Kinase, LkhA, Affects Aspergillus fumigatus Pathogenicity by Modulating Reproduction and Biosynthesis of Cell Wall PAMPs
Source: Front Cell Infect Microbiol. 2021 Oct 13;11:756206. doi: 10.3389/fcimb.2021.756206 (PMC8548842; doi:10.3389/fcimb.2021.756206)
Supplement: Supplementary file 2 [file Table_1.xlsx]

## Sheet: Table2-strains
	Table 1. Aspergillus fumigatus strains used in this study
	Name	Genotype	Source
	AFB62	MAT1-1	Sugui et al. (2011)
	AFIR928	MAT1-2	Sugui et al. (2011)
	ΔAflkhA	MAT1-2, ΔlkhA::ptrA	This study
	C’AflkhA	ΔlkhA, (p)::lkhA	This study
