# Supplementary material for: The LAMMER Kinase, LkhA, Affects Aspergillus fumigatus Pathogenicity by Modulating Reproduction and Biosynthesis of Cell Wall PAMPs
Source: Front Cell Infect Microbiol. 2021 Oct 13;11:756206. doi: 10.3389/fcimb.2021.756206 (PMC8548842; doi:10.3389/fcimb.2021.756206)
Supplement: Supplementary file 3 [file Table_2.xlsx]

## Sheet: Sheet1
S2 Table. Primers used in this study.
Name	Sequence (5' to 3')
Generation of strain
5' UTR Af lkhA F	AGATTGGACATACAAGTA
5' UTR Af lkhA R	AATCAATTGCCCGTCTGTCAGATGATGATTTAAGGCACTCCTG
3' UTR Af lkhA F	CTCATCGTCACCCCATGATAGGGCGGCCAAGTACGTTCTGAAC
3' UTR Af lkhA R	TTGATAACAATGGCTGATTGAG
ptrA F	ATCTGACAGACGGGCAAT
ptrA R	CTATCATGGGGTGACGAT
Af lkhA nest F	ACTCTGATGGGATTATAT
Af lkhA nest R	CTGTGTTGACAGCTGTAT
RT-qPCR analysis
Af18s rDNA F	GGCCCTTAAATAGCCCGGT
Af18s rDNA R	TGAGCCGATAGTCCCCCTAA
Af brlA qRT F	CACCAATATCCGCCAATGC
Af brlA qRT R	TCCGTATGGCCCATCCAGG
Af abaA qRT F	GTCACCTGCAGGTTCTTGA
Af abaA qRT R	CGGACCAGTCTCTCCCCTA
Af vosA qRT F	ATGAACCAGCCAGGTACTCC
Af vosA qRT R	GTTGGTCCCTTGTGGAAAGT
Af veA qRT F	AGCCGGAGCGTGCAAGAGC
Af veA qRT R	GTTGGCGTTGTAGGCGAAG
Af steA qRT F	GCGGCTTTTCAAGCGATTG
Af steA qRT R	GTTGCTGGCCATCCTGTTG
Af esdC qRT F	CAGACCTCGATGCTGAAGC
Af esdC qRT R	GTCTTGGGAGCAGGGTTG
Af gliP qRT F	TCCAACAGTCAGAGGCATTC
Af gliP qRT R	CTTGAGGGATAATCGGTGGT
Af gliZ qRT F	ACGACGATGAGGAATCGAAC
Af gliZ qRT R	TCCAGAAAAGGGAGTCGTTG
Af gliA qRT F	TTTGCGATCAACGAACTCTG
Af gliA qRT R	CCCTTGACGGACTGGAAGTA
Af zafA qRT F	AAGATGATTTCTGCCTCGAA
Af zafA qRT R	CAGCATTGAGTCTAGATTGT
Af alp1 qRT F	GAGCGCAGACGTTGCCCATG
Af alp1 qRT R	CCTTGTGGGAAATGCTGCCCAG
Af ags1 qRT F	GATTACTTCGGTTCCATCTAC
Af ags1 qRT R	AACGCAGCACTATCAAGG
Af rodA qRT F	CCTTCCTCAGCACGATGTTA
Af rodA qRT R	TTGGAGCACTGGTTGAAGAG
Af rodB qRT F	TTGTCTCTCTCCTCGCTGCC
Af rodB qRT R	GAGTCGAGAGCAACGCAGGC
Af aspf1 qRT F	TACCCGCACTGGTTCACTAA
Af aspf1 qRT R	GACGGTCACAGTCGGCTT
Af fks1 qRT F	CGCCAAGTTCAATAAGGAAG
Af fks1qRT R	TCGCAGTGTCCGTCAATAAG
Af ugm1 qRT F	GTGGCGGTACTGGTGGTATCTG
Af ugm1 qRT R	TCTTGTTGTTGGCATTGCCCTTGG
Af chsG qRT F	TGGTGCGTGCCTTCAGTGG
Af chsG qRT R	ACCGAATGTAGCAGCGAGAGC
Af gt4C qRT F	TGTGTGTCGGGCAATTTCAG
Af gt4C qRT R	TTCGGCATTCCCATTTTCGC
